# Supplementary material for: Patterns of sequence polymorphism in the fleshless berry locus in cultivated and wild Vitis vinifera accessions
Source: BMC Plant Biol. 2010 Dec 22;10:284. doi: 10.1186/1471-2229-10-284 (PMC3022909; doi:10.1186/1471-2229-10-284)
Supplement: Additional file 2 — supplemental table S2. Markers and sequence fragments along the flb region. Description: List and localization on the grapevine genome sequence of the gene fragments sequenced (SEQ) and of the markers used for genotyping (SSR, CAPS, SNP) together with the primers used for amplification. [file 1471-2229-10-284-S2.XLS]

## Sheet: fleshless
Table S2. Markers and sequence fragments along the flb region. List and localisation on the grapevine genome sequence of the fragments sequenced (SEQ) and of the markers used for genotyping (SSR, CAPS, SNP) together with the primers used for amplification.
12X Genome Assembly			Fragment id	Marker type	Primer pairs§		Set of genotypes sequenced or genotyped
Scaffold n°	Gene id	Position			Forward	Reverse	SnpGrapMap*	CHA-UB*
122	GSVIVG01013479001	27097..27590	VVC2985A	SEQ	AACGAAGGGAGGAAAACC	CAACTCCATATCCAATTTTGTC	yes
122	GSVIVG01013476001	85127..85871	VVC2982A	SEQ	GCTAAAGAGCTTGGGAAGA	GTTTGAAGATTTTGGTGAGG	yes	yes +R
122	GSVIVG01013475001	94259..94960	VVC2981A	SEQ	TACACAAACACAGACCCAGA	TGGTGGAGGAAATAGAGATG	yes
122	GSVIVG01013472001	140495..141081	VV05807A	SEQ	AACAGAACGAACAGGAAC	CTGAGATAGGCTTGATTG	yes
122	GSVIVG01013471001	161551..161929	VV05806A	SEQ	CCTAAGTCTGAACTAAAGAAGA	CTGAAACACCTCCAATAAC	yes	yes +R
122	GSVIVG01013469001	176785..176983	VVC2975A	SEQ	TCAAACAAACTTGCTGAATG	AGCTTGATAAACCCAGATGA	yes
122	GSVIVG01013468001	211001..211674	VVC2974A	SEQ	GGAAGTAAGAAGCGTGAGAA	GTTATCAATATCCCCCACAA	yes	yes
122	GSVIVG01013467001	212555..212699	VVS50	SSR	ACCAAAATGTTGTTTCTGATTG	TGAATTGGAGACAAAAATAAGC		yes
122	GSVIVG01013466001	213864..214083	VVS51	SSR	TCTGCATTGTTGCAGATGCT	TGTTTCGGACCACTTTTTCA		yes
122	GSVIVG01013462001	226346..226575	VVS52	SSR	ATGTGCTCTTGGAACTCACC	TTTTCAAGGGAACATTTATAGC		yes
122	GSVIVG01013467001	227461..228070	VVC2973A	SEQ	GCGTGTAGGCAGAAAAGA	AATTTACGAGATGGTGGATG	yes
122	GSVIVG01013466001	230668..230769	VVS53	SSR	TTGGGTGAATTTTAAGAAATGG	TCAGGGCCCTACAGGATTAG		yes
122	GSVIVG01013466001	232290..232641	VVC2972A	SEQ	TGAATGAAAGAAGATGTGTTG	CTGGAACTATTTTGCTGAGG	yes
122	GSVIVG01013462001	250896..251595	VVC2970A	SEQ	ATTTTTATTTGGTTGGGTGA	GATTATGGTAAGGGCTGATG	yes
122	GSVIVG01013461001	261445..262084	VV05805A	SEQ	CCTATCTCCTCAACTCCA	GGTAATCAAGCCATTCTC	yes	yes +R
122	GSVIVG01013460001	284473..284921	VV05804A	SEQ	AGTCTGCTGTTGCTTCTT	TAGTTCTTTCGGCATTTT	yes
122	GSVIVG01013458001	299201..299664	VVC2967B	SEQ	CAGGAAATAAGTCCAGGATG	ATGGATCACATAACGAAAGG		yes +R
122	GSVIVG01013458001	307808..308363	VVC2966A	SEQ	TATTATGGACACACCCACCT	GGGTTAATCATGTGAAACGAC	yes
122	GSVIVG01013458001	308176..308256	1036L11F	SNP	GCAGTAGCGGTGTGCTGCGTGTGTCATCTTGTAGGCAGAAGCTGACTCGCCCCTTCCGGT[A/T]ACCAAAGAAGGTGCCAGTCACAGTGGAGGCGTGGGTGGACTCAGTATCACTGGAGATGGA			yes
122	GSVIVG01013456001	314510..315008	VVC2965A	SEQ	GGGTGGATGTGTATCTTCTG	GGAGCCTTCGTAAATGGT	yes
122	GSVIVG01013454001	321067..321135	VMC3E5	SSR	GATTTGTCTTTACAAGGCGTTC	CCAGGAGACTTGCTTTGTATTT		yes
122	GSVIVG01013455001	321452..321822	VV05803A	SEQ	CCCTCTGTTCCTACTGTT	GAATACCCTTTCTTCTCC	yes	yes +R
122	GSVIVG01013454001	325978..326580	VVC2963A	SEQ	ACCAGGGTCCTACAATGAGT	GTAAGGGAGCTTATCGAACC	yes
122	GSVIVG01013453001	331334..332034	VVC2962A	SEQ	CTACTGGCATCCTCTTTTTG	GCAATAGTTTGAACCAGGAC	yes
122	GSVIVG01013453001	337542..337829	VVC2961A	SEQ	TCATTTCAATACCCAACCTC	CATTCCAATCTTCTTGCACT	yes$
122	_	341159..341247	VV05802A	SEQ	ATGGTAAAGTGGCTTGTC	CAACTCCTTCTATCTGCTT	yes
122	GSVIVG01013452001	352614..352996	VV05801A	SEQ	TGAGGTTCGTTGCTAATC	TTTGAATGAGTTGGTCTCT	yes
122	GSVIVG01013451001	372496..372799	VV05800A	SEQ	TTGATGTTGGAAATGAGG	AAATGTGTGTATGCTTCTTG	yes	yes +R
122	GSVIVG01013450001	382744..382940	VVC2956A	SEQ	GGAAGCCAAGGAGTAATTGT	TGCTAAGTGGTCAAGAAGGT	yes	yes +R
122	GSVIVG01013449001	388123..388423	VVIN03	SSR	ACTCAAATTTGTTCCCTACTCT	TGAGAAAATCTGAACCAGACTA		yes
122	GSVIVG01013449001	389679..390333	VVC2955A	SEQ	CCAATGTGTTTTCCTTCTTC	GGCAAGTGCTTCTAGTTTTC	yes
122	GSVIVG01013448001	394283..394912	VVC2954A	SEQ	CTGATCTTCACAACAGCAAG	GAAGCAGCAAGGGTATTTC	yes
122	GSVIVG01013446001	399382..399793	VVC2953A	SEQ	ATCTCTTGAACAACGCTCTC	GGCACATTTGACCTTATTTT	yes	yes +R
122	GSVIVG01013445001	412327..412964	VVC2951A	SEQ	AGCACTTGGCTTCCATCT	ACTGCCTTTCCTCTCTTTCT	yes
122	GSVIVG01013443001	420841..421214	VVC2950A	SEQ	CTCGTTTCCGATTCACCT	CAATTCTTTCAACATTTTATCC	yes
122	_	423185..423271	1038A12F	SNP	AGACTGTAACAACCATAATTCAAAAATTTTACTTCTTGGCCCTCTTGGAGCCACACTTTTCTGGCCTTTGTCTTCCACGCTTCCCAT[C/T]GGAACGGCTTCCCGACTTAACTGGAACTGTACGGGAAGAGACAGAGCTAGACACATGATGCCCAGGAACCAAAGCAGGGAACCCAACAGCA			yes
122	GSVIVG01013440001	427151..427764	VVC2949A	SEQ	GTCAGGGTAGAATTTGGTGA	GTCAGGGTAGAATTTGGTGA	no	no
122	GSVIVG01013438001	429725..431077	VV05799A	SEQ	GTATGATCGGATGGATAATTG	ACAAGAAAACAAGGAAAGCA	yes$	yes +R
122	_	436989..437657	VVC2947A	SEQ	AACGGTCTCGACTTAGAACA	GTTATTGACATCTCCCCAAA	yes
122	GSVIVG01013440001	444180..444719	VVC2946A	SEQ	TGAGAAGCTGGAGAAGGTAG	CGGTCCATCAAGAGATTGT	yes
122	GSVIVG01013439001	467685..469298	VVC2945A	SEQ	CTGGAATTATGCTCTCTCTCA	TTGTAACTGCACCAATAACC	no	no
122	GSVIVG01013438001	475406..476081	VVC2944A	SEQ	CATCAAGCCACTCAACAAC	ATAGATTGGAACACCAGCAC	yes
122	GSVIVG01013436001	492294..492676	VVC2943A	SEQ	AACTGCATGGGAGGTCTT	CTTATTAGTTCTGTTCTTGTTTCC	yes
122	GSVIVG01013435001	494374..494464	VVS54	SSR	TCACAAATTGCAAAGGATGC	CGCAATTATGAAAGCTGAGAAG		yes
122	GSVIVG01013435001	497378..497760	VVC2942A	SEQ	GATCGCATCCTTCATCTATC	TGAATACTTTGCAGCCTTG	yes	yes +R
122	_	497723..498045	IN0954	CAPS	GCGGATGCCACTCTTGAA	GATTAGGAGCATCGTCGTCC		yes
122	GSVIVG01013434001	505166..505809	VVC2941A	SEQ	CCGCTAGGGTTACAGTTTAG	GCCTTGGTTATTTTCTTTGA	yes$
122	GSVIVG01013434001	506509..507205	VVC2940A	SEQ	GGGTAAAGTAATGGACGAGA	CCTTGTAGCTTTTGATGGAG	yes
122	GSVIVG01013433001	510613..510723	VV05798A	SEQ	AGAGAGTGTGCGTGACTG	ATAAATGATAGGAGAAGCAA	yes	yes
122	GSVIVG01013430001	525649..526210	VVC2935A	SEQ	ATCACCGATAAGAACACTGG	GGGTACATAAATCCTTGCTG	yes
122	GSVIVG01013427001	532253..533642	VV05797A	SEQ	CTTCAGTTGGGATTGTTC	AACCTTCTTCCAGTCATC	no	no
122	GSVIVG01013427001	537389..537613	VVC2933A	SEQ	ATTGTTCCTAACGCACTGG	TCTGAAGCCAATACTCAATGT	yes
122	GSVIVG01013426001	542891..544684	VVC2932A	SEQ	TGCCATCTCTAATGTGACTCT	CATTCCTGGTGGATTACTGT	no	no
122	GSVIVG01013425001	549494..550104	VV05796A	SEQ	TGCTTCTTATGGTATGTCAG	CATTTGCTTCACCTATTGT	yes	yes +R
122	GSVIVG01013423001	565511..566165	VVC2929A	SEQ	CAAGGGGTTGATTTCTCTC	GCACTCACTTCTCCAGCTAC	yes
122	GSVIVG01013421001	581021..581630	VVC2927A	SEQ	TGGAGAAAGTGTTGGATGTT	TCATTGCTTCCATCTTCATT	yes
122	GSVIVG01013419001	590575..590818	VV05795A	SEQ	CAAAGATGGGAGAAAGAG	ACCACCGCTACAATAATC	yes
122	GSVIVG01013417001	600097..600661	VVC2921A	SEQ	TGTTAGGAAGAAGGAAACCA	AAATAACTCGAACCCATTCA	yes
122	GSVIVG01013416001	604441..605002	VVC2920A	SEQ	ACGAATCCATGAAAGAATGT	GAACAGAAGAATCCAGTCCA	yes
122	GSVIVG01013414001	605645..605876	VVS55	SSR	TCCAAGAAGCATTATATGCAA	TGCCCATTAGTTTTTAAATGG		yes$$
122	GSVIVG01013414001	615081..615296	VV05793A	SEQ	AGTAAAGGAAGGATGGTTG	ATGGACACTACCGAACAG	yes	yes
122	GSVIVG01013413001	622356..622533	VVC2918A	SEQ	GAAAAAGGATGTGGGAATAA	CTGAATACGGAATGGAACAC	yes
122	GSVIVG01013411001	633807..634244	VVC2916A	SEQ	ACTTAAAAACCCACTTGCTG	CGAACATCTTGGTCTCTCTG	yes
122	GSVIVG01013410001	638081..638634	VV05791A	SEQ	TCTGTTTATTTCAGGGATG	AATGTTGATTATGCTCTGG	yes
122	GSVIVG01013409001	645294..645441	VVC2914A	SEQ	CATTCACAGATGGGATGTT	ACTCTCGACTTGACACTGCT	yes
122	GSVIVG01013408001	650634..651237	VV05790A	SEQ	TAGGATTCATTTCTCTACTCT	ATGGAACACTGCTAAAAA	yes
122	GSVIVG01013407001	654932..655330	VVC2912A	SEQ	CTTTGGGGGAACTATTCTTT	GGTACTGATTGGACTGCTTC	yes
122	GSVIVG01013406001	668381..668534	VV05788A	SEQ	GACTACACAACAATGCGTC	TAATACCCACAACCACTTT	yes	yes
122	GSVIVG01013404001	670015..670200	VVS56	SSR	GTGCTTTTAGCACCAAAGAGT	TGGGACAAGATTGTAGCCAAA		yes
122	GSVIVG01013404001	676149..676503	VVC2898A	SEQ	TCAGAAGCTCATTGTGAAAG	AGTACAAGTGGCAACACACA	yes**
122	GSVIVG01013404001	676150..676250	VVC2910A	SEQ	CGGTATCTTGGTAGTTTGG	CATAGATGAATTTGGGCAGT	yes
122	GSVIVG01013403001	682572..683107	VVC2897A	SEQ	ACGCCCTACTTACCTTCTTC	ACCATCTCATCAAGCATTTC	yes
122	GSVIVG01013403001	682588..683107	VVC2909A	SEQ	ATTACTCCCATGAGGTTTCC	ACCATATCATCTCCCATGAC	yes**
122	GSVIVG01013402001	686722..687437	VV05786A	SEQ	TTCATCTATCTATTCTTCGTATC	CTTTCTTCTTTTTGGGACT	yes
122	GSVIVG01013401001	694377..694978	VVC2895A	SEQ	GGTCACAAGATCAGTAGCAG	TCATCCAACCATGTCAAAC	yes**
122	GSVIVG01013401001	694378..695079	VVC2907A	SEQ	TCACTACTTCTCCTGCCACT	TTATTCGGCTCAAAACAATC	yes
122	GSVIVG01013400001	702907..703637	VV05785A	SEQ	GGCTTCTGTCATTGTTGT	AATAGTCCCACCCTGATT	yes	yes
122	GSVIVG01013399001	708961..709303	VVC2893A	SEQ	TACAACTTCACAGCTCAACC	CCTCATTTCCATCCTCTCT	yes**
122	GSVIVG01013399001	708973..709576	VVC2905A	SEQ	ATTTCTCTCCTCCGTTTACC	CTCGTCCTCCATGTACTGTT	yes
122	GSVIVG01013397001	729337..729889	VVC2891A	SEQ	CCATAGAAAACCAACCAAGA	TCTCTAACTCCTTGCAGACC	yes
122	GSVIVG01013397001	729373..730002	VVC2903A	SEQ	TTGGAAGAGGAATAACAGGA	GCTCCCACAACTTTCTAACA	yes**
122	GSVIVG01013395001	733597..734350	VV05783A	SEQ	TTGAGAAGGCTGATAAAA	GGTGAGTCCAACAAGAAC	yes
122	GSVIVG01013394001	742593..742888	VVC2901A	SEQ	AGGGAATGGTGAAGAAGTATC	CAGTTGTTTCATAGTGAGCTTG	yes
122	GSVIVG01013394001	743260..743579	VVC2888A	SEQ	TCAGATTTCGTATCGACCTT	CATGCCTGGTACTTGTAGTG	yes**
122	GSVIVG01013393001	746740..747273	VVC2885A	SEQ	CGCCTTAAAATAGCAATAGG	AACCTACCTTTGGTGTCAACT	yes
122	GSVIVG01013393001	746812..747175	VVC2900A	SEQ	ACCTCAAACTTCACTCTGCT	CTTTGGAGAAACCAATGTTC	yes**
122	GSVIVG01013392001	758261..758760	VVC2899A	SEQ	AAGCGAGAATTAACACCAGA	AGCCTCCAACTCAAAAATAG	yes**
122	GSVIVG01013392001	758426..758892	VVC2884A	SEQ	AACTTTCAGATTTTGGGTTG	CCATGTGGAGGAGTACGA	yes
122	GSVIVG01013389001	776756..777088	VV05782A	SEQ	GAGACAAGGCTGTGAATG	TGACAATGGATACTTCTGG	yes	yes
122	GSVIVG01013401001	792247..793997	VVC2894A	SEQ	TGAAGGTCAGAGAAAGAAGG	AGTCATCGACAACCTGAAAG	no
122	GSVIVG01013400001	804498..804634	VVS57	SSR	AGGCATTTCCGATACAGCTC	TTCAACGTATACAAGCGACTTC		yes
122	GSVIVG01013385001	808955..809338	VVC2892A	SEQ	ATGGAAGACGATTCTTGACC	TGCAAGGCAAGTAAAAACA	yes
122	GSVIVG01013382001	818661..819292	VV05781A	SEQ	ACCCACTCTACCCTCTTC	ATTTTTGTCTCTGTGTCAGT	yes	yes
122	GSVIVG01013381001	825195..825871	VV05780A	SEQ	CACGAACGATACAAGAAC	AACCAGAAGTAGTAGGTGG	yes
122	GSVIVG01013394001	837719..838815	VVC2887A	SEQ	GATCTTTGAATGGGCTTATCT	ACCGTTCTCTTCTCATCAA	no
122	GSVIVT01013373001	877751..878077	VVCS1H085H20R1-1	SSR	TTCTTTTGAAATTGCATCCT	TTAAGTTGGCAAAAGAGGAA		yes
122	GSVIVG01013393001	895761..895846	1073P15R	SNP	TTGACTGCCATGAATGGTTGCATGATATTATATGCAAAAGATAGGATCAGCTTTGTTTCAAATTAAACATCCCAGCATCGGACACTAAAATTTCAAAAAAATTTACAACTACTCCAGATCTCAAGCCTCAATAATT[C/T]CGTACCTTTTGAAATTTCAAACAATTCAAACACATTTTTACACAAGAGTTAGAGAAATTTTAATTCAAAGTTTTC			yes
122	GSVIVG01013373001	898379..898848	VV05779A	SEQ	GTGCGGTATTTATTGTCT	TTTCTATCTCCACTGCTTAC	yes	yes
122	GSVIVG01013392001	901775..901934	VVS58	SSR	GGGCTGAACATAAGTGAGCTG	TACGTAGGCGTGCAAATCG		yes
122	GSVIVG01013370001	909911..910626	VV05778A	SEQ	CTGTGGATTCTGCTTGTT	GCACTGACTTGAACTGGA	yes
122	GSVIVG01013367001	928463..929045	VV05777A	SEQ	CTATTGTGGTTCCTGGTG	GAAGTTGTTCTCCTTTGG	yes	yes +R
122	GSVIVG01013365001	940974..941683	VV05776A	SEQ	ATGGAATGAGTGAGAGCA	GTAATGGAAACCGTATGAA	yes
122	GSVIVG01013381001	948267..948387	VMC2A3	SSR	ATTGAAACTCCGGAAGCTTAGG	CTTCGTGTAGAAGCTTCACAGGT		yes
122	GSVIVG01013363001	949921..950653	VV05775A	SEQ	TATGTATGCTTGGGAAGA	ATAAAGAAGTGGAAACCC	yes	yes
122	GSVIVG01013370001	1009539..1010696	VVC2869A	SEQ	AGGCAATCCTCAAAAATAAG	ATGTTGATGTGGAAACCATT		yes
122	GSVIVG01013367001	1054896..1056021	VVC2865A	SEQ	GAGCATGAGGCAATCCTT	TCTGTCCTCCTTTGATCTTC		yes
1	GSVIVG01013365001	1084916..1085337	VVC15574A	SEQ	GAGCATGAGGCAATCCTT	GAGCTATCTGTCCTCCTTTG		yes +R
1	GSVIVG01008672001	1098027..1099246	VVC15572A	SEQ	TAGTCCCAACCTACAACGAG	CCTGAAATCAAGTCTCCATC		yes +R
1	GSVIVG01008673001	1104978..1106307	VVC15571A	SEQ	TTAACGGATGCTTCTCCTAC	GTCGGCATTTTTCATAACTC		yes +R
1	_	1226489..1226647	VVCS1H066N21R1-1	SSR	CCCCTCTTCGTCTCCAACAA	GCAGCCCTTCCCCATCAAT		yes
1	_	1297892..1298020	C011	SSR	GCTGGAGCTGCTATCAGATC	CAGGAGGAGGTGATTGTTAC		yes
1	_	1452854..1453153	VVCS1H085F05F1-1	SSR	CCGGTTATTAATTTCACCTTC	TAACGGTTCGAATCAAATCA		yes
1	GSVIVG01008868001	2912753..2913088	VVIB31	SSR	GGTTGGTACCAATGAAATCAAT	ACGTTCTCACAGTATTTCTCAA		yes
1	_	3505999..3506060	VVIV16	SSR	CGTTTCTTTGTCATCCATGTGA	AAAGCCTACGTTAGACAAAACT		yes
* "yes" if the sequencing was done only in the forward orientation, "yes+R" if the sequencing was done in both orientations and "no" if the amplification failed
$ Two gene models in the 8X were fused in one gene model in the 12X
** Gene models from a false duplication on the 8X genome sequence version, suppressed on the 12X version.
$$ Discarded because multilocus
§ For SNP markers, primers used for amplification are indicated in bold and the extension primer is underlined.

## Sheet: Sheet1
122	GSVIVG01013363001	949921..950653	137	GSVIVT00002877001	VV05775A	SEQ	TATGTATGCTTGGGAAGA	ATAAAGAAGTGGAAACCC	yes
122	GSVIVG01013367001	928463..929045	137	GSVIVT00002880001	VV05777A	SEQ	CTATTGTGGTTCCTGGTG	GAAGTTGTTCTCCTTTGG	yes
122	GSVIVG01013382001	818661..819292	137	GSVIVT00002890001	VV05781A	SEQ	ACCCACTCTACCCTCTTC	ATTTTTGTCTCTGTGTCAGT	yes
122	GSVIVG01013400001	702907..703637	137	GSVIVT00002906001	VV05785A	SEQ	GGCTTCTGTCATTGTTGT	AATAGTCCCACCCTGATT	yes
122	GSVIVG01013406001	668381..668534	137	GSVIVT00002911001	VV05788A	SEQ	GACTACACAACAATGCGTC	TAATACCCACAACCACTTT	yes
122	GSVIVG01013365001	940974..941683	137	GSVIVT00002879001	VV05776A	SEQ	ATGGAATGAGTGAGAGCA	GTAATGGAAACCGTATGAA	yes
122	GSVIVG01013370001	909911..910626	137	GSVIVT00002882001	VV05778A	SEQ	CTGTGGATTCTGCTTGTT	GCACTGACTTGAACTGGA	yes
122	GSVIVG01013373001	898379..898848	137	GSVIVT00002883001	VV05779A	SEQ	GTGCGGTATTTATTGTCT	TTTCTATCTCCACTGCTTAC	yes
122	GSVIVG01013381001	825195..825871	137	GSVIVT00002889001	VV05780A	SEQ	CACGAACGATACAAGAAC	AACCAGAAGTAGTAGGTGG	yes
122	GSVIVG01013389001	776756..777088	137	GSVIVT00002896001	VV05782A	SEQ	GAGACAAGGCTGTGAATG	TGACAATGGATACTTCTGG	yes
122	GSVIVG01013395001	733597..734350	137	GSVIVT00002902001	VV05783A	SEQ	TTGAGAAGGCTGATAAAA	GGTGAGTCCAACAAGAAC	yes
122	GSVIVG01013402001	686722..687437	137	GSVIVT00002908001	VV05786A	SEQ	TTCATCTATCTATTCTTCGTATC	CTTTCTTCTTTTTGGGACT	yes
122	GSVIVG01013408001	650634..651237	137	GSVIVT00002913001	VV05790A	SEQ	TAGGATTCATTTCTCTACTCT	ATGGAACACTGCTAAAAA	yes
122	GSVIVG01013410001	638081..638634	137	GSVIVT00002915001	VV05791A	SEQ	TCTGTTTATTTCAGGGATG	AATGTTGATTATGCTCTGG	yes
122	GSVIVG01013414001	615081..615296	137	GSVIVT00002919001	VV05793A	SEQ	AGTAAAGGAAGGATGGTTG	ATGGACACTACCGAACAG	yes
122	GSVIVG01013419001	590575..590818	137	GSVIVT00002924001	VV05795A	SEQ	CAAAGATGGGAGAAAGAG	ACCACCGCTACAATAATC	yes
122	GSVIVG01013425001	549494..550104	137	GSVIVT00002931001	VV05796A	SEQ	TGCTTCTTATGGTATGTCAG	CATTTGCTTCACCTATTGT	yes
122	GSVIVG01013433001	510613..510723	137	GSVIVT00002938001	VV05798A	SEQ	AGAGAGTGTGCGTGACTG	ATAAATGATAGGAGAAGCAA	yes
122	GSVIVG01013451001	372496..372799	137	GSVIVT00002957001	VV05800A	SEQ	TTGATGTTGGAAATGAGG	AAATGTGTGTATGCTTCTTG	yes
122	GSVIVG01013452001	352614..352996	137	GSVIVT00002959001	VV05801A	SEQ	TGAGGTTCGTTGCTAATC	TTTGAATGAGTTGGTCTCT	yes
122	_	341159..341247	137	GSVIVT00002960001	VV05802A	SEQ	ATGGTAAAGTGGCTTGTC	CAACTCCTTCTATCTGCTT	yes
122	GSVIVG01013455001	321452..321822	137	GSVIVT00002964001	VV05803A	SEQ	CCCTCTGTTCCTACTGTT	GAATACCCTTTCTTCTCC	yes
122	GSVIVG01013460001	284473..284921	137	GSVIVT00002968001	VV05804A	SEQ	AGTCTGCTGTTGCTTCTT	TAGTTCTTTCGGCATTTT	yes
122	GSVIVG01013461001	261445..262084	137	GSVIVT00002969001	VV05805A	SEQ	CCTATCTCCTCAACTCCA	GGTAATCAAGCCATTCTC	yes
122	GSVIVG01013471001	161551..161929	137	GSVIVT00002977001	VV05806A	SEQ	CCTAAGTCTGAACTAAAGAAGA	CTGAAACACCTCCAATAAC	yes
122	GSVIVG01013472001	140495..141081	137	GSVIVT00002978001	VV05807A	SEQ	AACAGAACGAACAGGAAC	CTGAGATAGGCTTGATTG	yes
122	GSVIVG01013392001	758426..758892	137	GSVIVT00002884001	VVC2884A	SEQ	AACTTTCAGATTTTGGGTTG	CCATGTGGAGGAGTACGA	yes
122	GSVIVG01013393001	746740..747273	137	GSVIVT00002885001	VVC2885A	SEQ	CGCCTTAAAATAGCAATAGG	AACCTACCTTTGGTGTCAACT	yes
122	GSVIVG01013397001	729337..729889	137	GSVIVT00002891001	VVC2891A	SEQ	CCATAGAAAACCAACCAAGA	TCTCTAACTCCTTGCAGACC	yes
122	GSVIVG01013385001	808955..809338	137	GSVIVT00002892001	VVC2892A	SEQ	ATGGAAGACGATTCTTGACC	TGCAAGGCAAGTAAAAACA	yes
122	GSVIVG01013403001	682572..683107	137	GSVIVT00002897001	VVC2897A	SEQ	ACGCCCTACTTACCTTCTTC	ACCATCTCATCAAGCATTTC	yes
122	GSVIVG01013394001	742593..742888	137	GSVIVT00002901001	VVC2901A	SEQ	AGGGAATGGTGAAGAAGTATC	CAGTTGTTTCATAGTGAGCTTG	yes
122	GSVIVG01013399001	708973..709576	137	GSVIVT00002905001	VVC2905A	SEQ	ATTTCTCTCCTCCGTTTACC	CTCGTCCTCCATGTACTGTT	yes
122	GSVIVG01013401001	694378..695079	137	GSVIVT00002907001	VVC2907A	SEQ	TCACTACTTCTCCTGCCACT	TTATTCGGCTCAAAACAATC	yes
122	GSVIVG01013404001	676150..676250	137	GSVIVT00002910001	VVC2910A	SEQ	CGGTATCTTGGTAGTTTGG	CATAGATGAATTTGGGCAGT	yes
122	GSVIVG01013407001	654932..655330	137	GSVIVT00002912001	VVC2912A	SEQ	CTTTGGGGGAACTATTCTTT	GGTACTGATTGGACTGCTTC	yes
122	GSVIVG01013409001	645294..645441	137	GSVIVT00002914001	VVC2914A	SEQ	CATTCACAGATGGGATGTT	ACTCTCGACTTGACACTGCT	yes
122	GSVIVG01013411001	633807..634244	137	GSVIVT00002916001	VVC2916A	SEQ	ACTTAAAAACCCACTTGCTG	CGAACATCTTGGTCTCTCTG	yes
122	GSVIVG01013413001	622356..622533	137	GSVIVT00002918001	VVC2918A	SEQ	GAAAAAGGATGTGGGAATAA	CTGAATACGGAATGGAACAC	yes
122	GSVIVG01013416001	604441..605002	137	GSVIVT00002920001	VVC2920A	SEQ	ACGAATCCATGAAAGAATGT	GAACAGAAGAATCCAGTCCA	yes
122	GSVIVG01013417001	600097..600661	137	GSVIVT00002921001	VVC2921A	SEQ	TGTTAGGAAGAAGGAAACCA	AAATAACTCGAACCCATTCA	yes
122	GSVIVG01013421001	581021..581630	137	GSVIVT00002927001	VVC2927A	SEQ	TGGAGAAAGTGTTGGATGTT	TCATTGCTTCCATCTTCATT	yes
122	GSVIVG01013423001	565511..566165	137	GSVIVT00002929001	VVC2929A	SEQ	CAAGGGGTTGATTTCTCTC	GCACTCACTTCTCCAGCTAC	yes
122	GSVIVG01013427001	537389..537613	137	GSVIVT00002933001	VVC2933A	SEQ	ATTGTTCCTAACGCACTGG	TCTGAAGCCAATACTCAATGT	yes
122	GSVIVG01013430001	525649..526210	137	GSVIVT00002935001	VVC2935A	SEQ	ATCACCGATAAGAACACTGG	GGGTACATAAATCCTTGCTG	yes
122	GSVIVG01013434001	506509..507205	137	GSVIVT00002940001	VVC2940A	SEQ	GGGTAAAGTAATGGACGAGA	CCTTGTAGCTTTTGATGGAG	yes
122	GSVIVG01013435001	497378..497760	137	GSVIVT00002942001	VVC2942A	SEQ	GATCGCATCCTTCATCTATC	TGAATACTTTGCAGCCTTG	yes
122	GSVIVG01013436001	492294..492676	137	GSVIVT00002943001	VVC2943A	SEQ	AACTGCATGGGAGGTCTT	CTTATTAGTTCTGTTCTTGTTTCC	yes
122	GSVIVG01013438001	475406..476081	137	GSVIVT00002944001	VVC2944A	SEQ	CATCAAGCCACTCAACAAC	ATAGATTGGAACACCAGCAC	yes
122	GSVIVG01013440001	444180..444719	137	GSVIVT00002946001	VVC2946A	SEQ	TGAGAAGCTGGAGAAGGTAG	CGGTCCATCAAGAGATTGT	yes
122	_	436989..437657	137	GSVIVT00002947001	VVC2947A	SEQ	AACGGTCTCGACTTAGAACA	GTTATTGACATCTCCCCAAA	yes
122	GSVIVG01013443001	420841..421214	137	GSVIVT00002950001	VVC2950A	SEQ	CTCGTTTCCGATTCACCT	CAATTCTTTCAACATTTTATCC	yes
122	GSVIVG01013445001	412327..412964	137	GSVIVT00002951001	VVC2951A	SEQ	AGCACTTGGCTTCCATCT	ACTGCCTTTCCTCTCTTTCT	yes
122	GSVIVG01013446001	399382..399793	137	GSVIVT00002953001	VVC2953A	SEQ	ATCTCTTGAACAACGCTCTC	GGCACATTTGACCTTATTTT	yes
122	GSVIVG01013448001	394283..394912	137	GSVIVT00002954001	VVC2954A	SEQ	CTGATCTTCACAACAGCAAG	GAAGCAGCAAGGGTATTTC	yes
122	GSVIVG01013449001	389679..390333	137	GSVIVT00002955001	VVC2955A	SEQ	CCAATGTGTTTTCCTTCTTC	GGCAAGTGCTTCTAGTTTTC	yes
122	GSVIVG01013450001	382744..382940	137	GSVIVT00002956001	VVC2956A	SEQ	GGAAGCCAAGGAGTAATTGT	TGCTAAGTGGTCAAGAAGGT	yes
122	GSVIVG01013454001	325978..326580	137	GSVIVT00002963001	VVC2963A	SEQ	ACCAGGGTCCTACAATGAGT	GTAAGGGAGCTTATCGAACC	yes
122	GSVIVG01013456001	314510..315008	137	GSVIVT00002965001	VVC2965A	SEQ	GGGTGGATGTGTATCTTCTG	GGAGCCTTCGTAAATGGT	yes
122	GSVIVG01013458001	307808..308363	137	GSVIVT00002966001	VVC2966A	SEQ	TATTATGGACACACCCACCT	GGGTTAATCATGTGAAACGAC	yes
122	GSVIVG01013462001	250896..251595	137	GSVIVT00002970001	VVC2970A	SEQ	ATTTTTATTTGGTTGGGTGA	GATTATGGTAAGGGCTGATG	yes
122	GSVIVG01013466001	232290..232641	137	GSVIVT00002972001	VVC2972A	SEQ	TGAATGAAAGAAGATGTGTTG	CTGGAACTATTTTGCTGAGG	yes
122	GSVIVG01013467001	227461..228070	137	GSVIVT00002973001	VVC2973A	SEQ	GCGTGTAGGCAGAAAAGA	AATTTACGAGATGGTGGATG	yes
122	GSVIVG01013468001	211001..211674	137	GSVIVT00002974001	VVC2974A	SEQ	GGAAGTAAGAAGCGTGAGAA	GTTATCAATATCCCCCACAA	yes
122	GSVIVG01013469001	176785..176983	137	GSVIVT00002975001	VVC2975A	SEQ	TCAAACAAACTTGCTGAATG	AGCTTGATAAACCCAGATGA	yes
122	GSVIVG01013475001	94259..94960	137	GSVIVT00002981001	VVC2981A	SEQ	TACACAAACACAGACCCAGA	TGGTGGAGGAAATAGAGATG	yes
122	GSVIVG01013476001	85127..85871	137	GSVIVT00002982001	VVC2982A	SEQ	GCTAAAGAGCTTGGGAAGA	GTTTGAAGATTTTGGTGAGG	yes
122	GSVIVG01013479001	27097..27590	137	GSVIVT00002985001	VVC2985A	SEQ	AACGAAGGGAGGAAAACC	CAACTCCATATCCAATTTTGTC	yes
122	GSVIVG01013453001	331334..332034	137	GSVIVT00002962001	VVC2962A	SEQ	CTACTGGCATCCTCTTTTTG	GCAATAGTTTGAACCAGGAC	yes
122	GSVIVG01013394001	743260..743579	137	GSVIVT00002888001	VVC2888A	SEQ	TCAGATTTCGTATCGACCTT	CATGCCTGGTACTTGTAGTG	yes**
122	GSVIVG01013399001	708961..709303	137	GSVIVT00002893001	VVC2893A	SEQ	TACAACTTCACAGCTCAACC	CCTCATTTCCATCCTCTCT	yes**
122	GSVIVG01013401001	694377..694978	137	GSVIVT00002895001	VVC2895A	SEQ	GGTCACAAGATCAGTAGCAG	TCATCCAACCATGTCAAAC	yes**
122	GSVIVG01013404001	676149..676503	137	GSVIVT00002898001	VVC2898A	SEQ	TCAGAAGCTCATTGTGAAAG	AGTACAAGTGGCAACACACA	yes**
122	GSVIVG01013392001	758261..758760	137	GSVIVT00002899001	VVC2899A	SEQ	AAGCGAGAATTAACACCAGA	AGCCTCCAACTCAAAAATAG	yes**		A VIRER
122	GSVIVG01013393001	746812..747175	137	GSVIVT00002900001	VVC2900A	SEQ	ACCTCAAACTTCACTCTGCT	CTTTGGAGAAACCAATGTTC	yes**		(8x) 2genes->1gene (12x)
122	GSVIVG01013397001	729373..730002	137	GSVIVT00002903001	VVC2903A	SEQ	TTGGAAGAGGAATAACAGGA	GCTCCCACAACTTTCTAACA	yes**		doublon
122	GSVIVG01013403001	682588..683107	137	GSVIVT00002909001	VVC2909A	SEQ	ATTACTCCCATGAGGTTTCC	ACCATATCATCTCCCATGAC	yes**
122	GSVIVG01013434001	505166..505809	137	GSVIVT00002941001	VVC2941A	SEQ	CCGCTAGGGTTACAGTTTAG	GCCTTGGTTATTTTCTTTGA	yes$
122	GSVIVG01013453001	337542..337829	137	GSVIVT00002961001	VVC2961A	SEQ	TCATTTCAATACCCAACCTC	CATTCCAATCTTCTTGCACT	yes$
122	GSVIVG01013438001	429725..431077	137	GSVIVT00002948001	VV05799A	SEQ	GTATGATCGGATGGATAATTG	ACAAGAAAACAAGGAAAGCA	yes$
122	GSVIVG01013427001	532253..533642	137	GSVIVT00002934001	VV05797A	SEQ	CTTCAGTTGGGATTGTTC	AACCTTCTTCCAGTCATC	no*
122	GSVIVG01013394001	837719..838815	137	GSVIVT00002887001	VVC2887A	SEQ	GATCTTTGAATGGGCTTATCT	ACCGTTCTCTTCTCATCAA	no*
122	GSVIVG01013401001	792247..793997	137	GSVIVT00002894001	VVC2894A	SEQ	TGAAGGTCAGAGAAAGAAGG	AGTCATCGACAACCTGAAAG	no*
122	GSVIVG01013426001	542891..544684	137	GSVIVT00002932001	VVC2932A	SEQ	TGCCATCTCTAATGTGACTCT	CATTCCTGGTGGATTACTGT	no*
122	GSVIVG01013439001	467685..469298	137	GSVIVT00002945001	VVC2945A	SEQ	CTGGAATTATGCTCTCTCTCA	TTGTAACTGCACCAATAACC	no*
122	GSVIVG01013440001	427151..427764	137	GSVIVT00002949001	VVC2949A	SEQ	GTCAGGGTAGAATTTGGTGA	GTCAGGGTAGAATTTGGTGA	no*
