# Supplementary material for: Patterns of sequence polymorphism in the fleshless berry locus in cultivated and wild Vitis vinifera accessions
Source: BMC Plant Biol. 2010 Dec 22;10:284. doi: 10.1186/1471-2229-10-284 (PMC3022909; doi:10.1186/1471-2229-10-284)
Supplement: Additional file 3 — supplemental table S3. Sequence fragments randomly spread along the genome. List and localization on the grapevine genome sequence of the random gene fragments sequenced spread all over the genome, diversity and Tajima's D parameters obtained in the cultivated and the wild pools of Vitis vinifera. [file 1471-2229-10-284-S3.XLS]

## Sheet: div_80 (2)
Table S3. Sequence fragments randomly spread along the genome. List and localisation on the grapevine genome sequence of the random gene fragments sequenced spread all over the genome, diversity and Tajima's D parameters obtained in the cultivated and the wild pools of Vitis vinifera.
				Primer pairs					Wild Vitis vinifera				Cultivated Vitis vinifera
Fragment code	Chromosome	Position (12X assembly)	Gene id (12X assembly)	Forward	Reverse	Sequence length	exon sequence (bp)	intron/UTR sequence (bp)	Number of genotypes	Number of segregating sites	Number of haplotypes	π	Number of genotypes	Number of segregating sites	Number of haplotypes	π	Tajima's D
JAR01-05	15	18285195..18285574	GSVIVG01027057001	AAGATCGCTGGCTTCCAC	CTTCACAACATTGGAGTACAGAA	380	380	0	7	5	2	0.00188	28	11	12	0.00735	0.474
MLO-11-14	5	24844532..24845101	GSVIVG01038270001	TCTTTTGAGCTGGCATTTTT	GAACTGCTGGAGGAGGAAC	570	283	287	7	8	5	0.00546	25	14	13	0.00497	-0.28278
SID02-14-16	17	6219923..6220482	GSVIVG01008052001	AATGTTTGACCGAGGAATGT	CCTCAACTTTTATTGGTTTGG	560	157	403	7	2	3	0.00073	28	5	6	0.00095	-1.20799
VV00004C	3	18936575..18937254	GSVIVG01015884001	TGGTTTTAGGGGAGTGTG	GGTTGTGAGGGAGAAGAA	680	453	227	7	10	8	0.00602	27	17	13	0.00398	-1.04781
VV00006A	18	13683588..13684320	GSVIVG01010035001	CTCTTCTTACTCCCCTTG	TCACTTTATCCACCACTTT	733	601	132	7	5	4	0.00241	28	15	11	0.00294	-1.02703
VV00047B	12	6311015..6311689	GSVIVG01030508001	TCAACATGGAGATGCTCA	CTCAAATCTTGGCTCCTT	675	457	218	7	1	2	0.00023	28	9	6	0.00483	1.63739
VV00060B	12	15535212..15536005	GSVIVG01023085001	TCTTCATCCCAACTCCTG	TTCATCCTGACCTCACTATT	794	0	794	7	6	6	0.00294	27	11	10	0.00274	-0.48541
VV00155A	18	7851468..7852107	GSVIVG01009371001	GAATCCTCGTATCTTGCT	ACATTAGTCAGAGTCCTTGT	640	9	631	7	15	3	0.00646	28	17	6	0.00611	0.121
VV00478A	5	7931755..7932344	GSVIVG01027802001	TTTAGCATTTCTCTCGTCA	CTGAGTTTTGTCTTGGCT	590	516	74	7	3	2	0.00269	28	10	4	0.00426	0.33474
VV00594A	6	7073387..7073935	GSVIVG01024773001	CTATCTCATCTCCCCCTT	GAAGTAGTCGGCGTAGTC	549	132	417	7	3	3	0.00176	27	7	6	0.00202	-0.72595
VV00743A	6	1029136..1029727	GSVIVG01025406001	GTAACAAAGCGGATACAG	GTAGTGGTCCTGAAAGAAG	592	129	463	7	6	3	0.00239	25	14	10	0.00459	-0.3969
VV00797A	19	6893462..6894112	GSVIVG01037687001	TCCTTGGGTTCTTCTTATC	TTCTCTACTGGCACCTTC	651	525	126	6	10	5	0.00635	27	27	13	0.00428	-1.7257
VV00850A	19	4680412..4681101	GSVIVG01014512001	GTCATAAAAAGTGGAAATG	AGAAGATACAAGGTCACAAC	690	690	0	4	4	4	0.00145	27	5	5	0.00243	1.2333
VV00984A	1	962845..963544	GSVIVG01012159001	AAGCCATTTCCACTTACA	ATCGTCGTTATCATCCTT	700	274	426	7	1	2	0.0002	25	11	12	0.00432	0.51749
VV01103A	1	6228326..6229062	GSVIVG01011586001	TGGACTTGAATAGCAACA	TGTGGTGTAAGAAACAGAG	737	511	226	7	4	3	0.00157	27	8	8	0.00252	0.17212
VV01212A	4	2481366..2481960	GSVIVG01035578001	GAATGTAAAAGTGTGCTTG	TAAGTAGTGGTCCTTGCTC	595	595	0	6	3	4	0.00125	27	5	6	0.00135	-0.66219
VV01227D	11	13510124..13510800	GSVIVG01032233001	TTGTAACTGGACTGGCAC	GTAAAGCAGGGGTAAAGA	677	265	412	7	14	4	0.00704	27	15	8	0.0048	-0.12565
VV01401A	9	2109944..2110246	GSVIVG01016867001	GAGGAAGAAGGTGTATGTGT	AAAGGAGGAGGAGTCAAA	303	176	127	7	3	2	0.00261	27	1	2	0.00104	-0.10918
VV01652A	3	4058777..4059244	GSVIVG01031752001	CTGTCCCAAATGACTACC	TCTGTTTTTCCCATCAAG	468	273	195	7	17	4	0.01371	27	19	9	0.01275	1.13111
VV01667A	3	5974056..5974716	GSVIVG01003175001	CCAACTCGTCTTCTTTTT	GGACACTGATGATTCCAC	661	531	130	7	5	8	0.00289	28	11	8	0.00323	-0.56029
VV01715A	14	23968906..23969574	GSVIVG01032903001	TACTGATGATGTGAGGAAGA	TAACTGGACTTGTGTTGGA	669	0	669	7	4	2	0.00296	27	7	6	0.00276	0.52982
VV01809A	16	5892582..5893280	GSVIVG01013881001	TCAAGAGGCAACAAAAGT	ACTCATCATTACCAACCCT	699	699	0	6	4	5	0.00173	27	9	10	0.00235	-0.46801
VV01845A	2	6290639..6291005	GSVIVG01013247001	GTGCTCGTTATGGTATTG	CTGGTGTGGAAGATGACT	367	34	333	7	1	2	0.0022	27	8	4	0.00324	-1.49696
VV01869A	17	11675829..11676432	GSVIVG01007582001	GGAACTTGGGGTATCTGT	GCTGAATCTATCATTGGG	604	604	0	6	2	3	0.00118	24	3	4	0.00079	-0.62235
VV02020A	11	1420146..1420826	GSVIVG01015155001	TAATAAATCACAGAGGAGAAG	AAATGTAGCGAGTGGAGA	681	300	381	6	2	2	0.00133	27	8	4	0.00366	-0.14585
VV02093A	11	3058630..3059348	GSVIVG01015369001	TTTTTGGAGAACAATGGA	TCATAGAAGTCGGTGTCTG	719	440	279	7	7	5	0.00522	28	11	8	0.00553	1.33621
VV02145A	11	5035935..5036452	GSVIVG01015569001	CTCTCTCCATCTCCTCAA	AAAGCGTATTCAGTATTCC	518	0	518	7	2	2	0.00144	27	6	5	0.00526	2.5785
VV02212A	6	13774030..13774670	GSVIVG01037436001	ACGACACTTCAGGACATT	GCTTTCTCACATCAATCAG	641	641	0	6	4	4	0.00237	27	9	8	0.00171	-1.48067
VV02267A	17	4545574..4546252	GSVIVG01008217001	TCTTGTATGAGCAGCAGA	ACCCAGCATTGTGTATGT	679	579	100	5	1	2	0.00052	28	12	12	0.00325	-0.4514
VV02368A	17	516571..517263	GSVIVG01008599001	CTTCTTCTGCTAACCTCTG	AACAAAACCACCACCTAC	693	373	320	6	5	3	0.00332	28	8	6	0.0014	-1.2098
VV02484A	13	2615625..2616389	GSVIVG01016585001	AAGAGAAGGAGGAGTCTG	GCAAAACATAGTCAAAAAG	765	276	489	7	4	4	0.00382	28	10	9	0.00302	0.16009
VV02609A	15	13020097..13020804	GSVIVG01018223001	AGGTTGAGTGTTCTGCTC	TGTGACTGATTTGTGCTT	708	158	550	7	4	4	0.00183	28	7	7	0.00249	0.40955
VV02692A	7	16453142..16453760	GSVIVG01022083001	CTGTGGGACCTAAGAAGAC	CACCAGAATGAAAGCAAC	619	398	221	7	4	2	0.00284	27	9	8	0.00379	0.51633
VV02718D	14	13464110..13464676	GSVIVG01030681001	AACCAAGGACACTTCATC	CGTTCCACAGTCAGTCTT	567	138	429	7	4	4	0.00182	27	9	8	0.00255	-0.74241
VV02778A	14	27363150..27363673	GSVIVG01032435001	AATGAAGTGAGAGGGTGTC	GTTGCTGCCTTTTATGTC	524	77	447	7	4	2	0.00083	28	15	14	0.00506	0.18398
VV02879A	1	14958245..14958973	GSVIVG01010078001	GGTTTAGCATCATCTCTTC	GTGAAAATCCCAACTCTCT	729	222	507	7	2	3	0.00133	27	11	9	0.00347	0.11482
VV03090A	6	19129137..19129799	GSVIVG01031397001	TCTCCATCTCCTAATCTCA	ATGTGAACTCTTGAACCTC	663	359	304	7	1	2	0.0004	25	1	2	0.00043	0.3071
VV03248A	15	1643508..1644171	GSVIVG01019302001	GAACTACATTTGAGAGTGAAAC	GTCTGTCGGTGTCTATGAA	664	92	572	6	6	3	0.00285	27	13	9	0.0035	-0.54979
VV03305A	8	12680145..12680811	GSVIVG01025719001	AAATCTCTCCAAACAACAC	AGACACACCTCTTTCCAC	667	667	0	7	4	2	0.00297	28	12	9	0.00311	-0.59779
VV03337A	4	9417704..9418411	GSVIVG01033197001	GCACTAAAGAGGAGGTTG	TCATCAGAGAAAGCATAAGA	708	519	189	7	5	4	0.00276	28	11	8	0.00316	-0.26223
VV03374A	7	1888414..1889022	GSVIVG01011061001	AGTAACCGTGAGAAGAGAA	CATCAGAGCAAATGAGAAG	609	609	0	7	9	5	0.00559	27	10	9	0.00468	0.85744
VV03486A	9	19505610..19506177	GSVIVG01016126001	GTCCTCTCCCAGAAACTC	TCCTCCAAATAGACTGAAC	568	568	0	7	2	3	0.0018	28	7	8	0.00192	-0.7355
VV03568A	8	21937785..21938429	GSVIVG01033277001	CCTGATAGTCTTATTGGGA	ATAGTTCTGGTCTGCTGG	645	319	326	6	3	4	0.00165	28	17	12	0.00394	-0.90098
VV03758A	12	18056360..18056956	GSVIVG01022919001	TCACAGAAGCCACAAAGT	CATACCAGACAGAGGAAGA	597	0	597	7	11	4	0.00466	28	19	14	0.00565	-0.57374
VV03788A	4	14992300..14992528	GSVIVG01026362001	TCCCCCTCTTTATTAGTG	CCTGGTAGTAGAATCCAAA	229	65	164	7	1	2	0.00158	27	5	5	0.00291	-0.93595
VV03854A	8	3263180..3263879	GSVIVG01022459001	AGTTTCCCTCTTCTTTCC	TATCCTCCTTCCACTACC	700	462	238	6	8	2	0.00338	27	15	8	0.00872	1.57049
VV03977A	10	7096578..7096752	GSVIVG01021562001	TAAGACTGAAACAGAGGTCA	TGATGTCGTCCTTGAAAC	175	119	56	6	7	6	0.00535	27	2	3	0.00226	-0.16748
VV03996A	7	8010772..8011492	GSVIVG01028466001	GTCCAAAGTCTATCTATCCC	AAATGAAACCAGCACAAG	721	371	350	7	4	5	0.0019	27	9	8	0.00174	-0.99631
VV04061A	13	21985423..21986110	GSVIVG01032161001	AGGATACGCTGTCTACCA	TTCACATACAACCATTGACT	688	0	688	7	8	6	0.00431	26	16	12	0.00506	-0.07201
VV04275A	9	21917811..21918409	GSVIVG01029529001	CGTTGAAGTCGGTTTATC	GAAGTAGGGCGTAGTCTGT	599	437	162	7	6	3	0.00301	26	16	11	0.00667	0.39444
VV04308A	10	10553519..10554107	GSVIVG01021753001	GTGACCTATCGTGTTCTG	TCTTGGACTTCTTCCTTC	589	442	147	6	7	7	0.00441	25	12	12	0.00415	-0.30176
VV04325A	16	8133384..8134091	GSVIVG01013967001	TTTCAGGTGTTCAGGTTG	AGAGAGATTCCATAGCCC	708	321	387	7	2	3	0.00103	28	7	7	0.00139	-1.04879
VV04364A	14	6758812..6759471	GSVIVG01021832001	TCAAAAGGAGTGCTGAGA	ATTGGTATTGCTGGATGA	660	523	137	7	2	3	0.00102	26	8	7	0.00309	0.4067
VV04431A	12	14187588..14188287	GSVIVG01029753001	TCTCTTCTGGTTTTCTCAA	TGACATTATCTGGCTTACA	700	325	375	7	11	5	0.00518	26	25	17	0.00985	0.49498
VV04584A	9	10500021..10500723	GSVIVG01017553001	CAATAAATCGTGCTGATG	GAAAAGAGAGTGAGCCTT	703	0	703	5	5	4	0.00321	23	10	8	0.00165	-1.39691
VV04618D	18	23443798..23444478	GSVIVG01012775001	CTCATTTTCTCCTATCAGTTT	GAATCCTTATGTCTTGTTGA	681	681	0	7	7	4	0.00254	28	14	11	0.00327	-1.12598
VV04641A	5	19978843..19979494	GSVIVG01031674001	AACCCATCAAAATCACTC	GACTCTCTCAGCCTTCTT	652	0	652	6	6	5	0.00277	27	10	8	0.00254	-0.63702
VV04667D	19	14014210..14014849	GSVIVG01000622001	CTTCCCAGTCATTTATCC	TGAAAGCACATAGACCAG	640	640	0	7	4	4	0.0025	28	5	7	0.00151	-0.3139
VV04696A	13	15407656..15408387	GSVIVG01027389001	CCTCTTTCTTGCTTGAGT	TATGGTCTTGTTCATCCC	732	368	364	7	6	6	0.00421	28	9	14	0.00309	0.24152
VV04784A	13	7789388..7790047	GSVIVG01034690001	CTTCAGTGCTTGTCCATT	GAGTTGTTCTATCCCATCC	660	0	660	7	5	3	0.00225	27	12	7	0.00318	-0.67757
VV04811A	1	19473823..19474481	GSVIVG01010320001	CTAATCGTGTGCTTCTACTAC	CTTCTTTGATGACTTGGA	1005	832	173	7	3	2	0.002	27	7	7	0.00254	0.23693
VV04929A	10	3197524..3198136	GSVIVG01021265001	TCTTTCTGGTGCTGTTAG	GTCCGCTATTCTCTTCTT	613	547	66	6	2	3	0.00114	27	4	5	0.00185	0.65711
VV05031A	16	21021110..21021739	GSVIVG01038685001	AAAGTTCAGCCACCTACA	ATCATCCACATCAAAAGG	630	58	572	7	2	3	0.00072	27	5	5	0.0014	-0.541
VV05338D	2	7633910..7634509	GSVIVG01013145001	GACTGTTCTCAGGGTTTCT	GGTCTTTGGGATTACCTC	600	428	172	6	3	4	0.00084	28	7	7	0.00134	-1.24735
VV05408A	8	18638556..18639137	GSVIVG01033690001	TTCTTGGATTCTGGTAAAA	GGGTTCCTGTGTGTATTG	582	375	207	7	2	3	0.00102	28	3	4	0.00059	-0.76854
VV05469A	2	3894757..3895475	GSVIVG01019858001	TACTCTACTCCCGTTCCA	CACTCTCTTCATCGTCATC	719	83	636	7	1	2	0.0002	27	6	4	0.0013	-0.72142
VV05490A	2	18137554..18138188	GSVIVG01036891001	GAGAAGAATGAGAACCTGA	ATAAGGACTGAGAACATACC	635	569	66	7	4	4	0.00241	27	11	7	0.00274	-0.79865
VV05523A	3	7202635..7203248	GSVIVG01037845001	AACCTTGATTGGAGAGAAG	AGTGATGTTGGCTGTTTT	614	515	99	7	3	4	0.0019	27	11	10	0.00419	0.29997
VV05852A	19	10336646..10337265	GSVIVG01014835001	TATTCTCAGCCAAAATCC	ATAAACAACTCTATGCCTCTT	620	620	0	7	9	5	0.00401	26	14	14	0.00594	0.56712
VV05889A	7	20982766..20983271	GSVIVG01000277001	GGTAAGAGTGATGCTGTGA	CATAGAAGGGAAACCAGA	506	301	205	7	5	3	0.00399	28	10	7	0.00405	0.14672
VV06195A	16	16096142..16096767	GSVIVG01010605001	TGGGGTATGTGTTTGTAG	CTCAGTTAGGATAGTGTCATC	626	477	149	7	2	3	0.00237	28	8	8	0.00202	-0.90669
VV06254A	10	5454489..5454897	GSVIVG01021445001	TATCGCTCAAAATGTCTATC	TATGTCCCTTGCTTCTTG	409	127	282	7	7	5	0.01506	28	9	8	0.0132	0.23243
VV06623D	5	11589731..11590350	GSVIVG01029057001	TCGTCTATTTCAACGGTC	GAGAATCAACAAAAGTCCC	620	620	0	6	3	2	0.00257	27	16	9	0.0047	-0.81093
VV06625A	Random	29700889..29701646	GSVIVG01007007001	AAACGCACTTATCCTTTG	TCTTGACCTCCATTTACC	758	37	721	7	2	3	0.00067	28	7	7	0.00212	0.14259
VV06645A	Random	7646308..7647093	GSVIVG01003182001	TGTTCGTTGATTTCTCTTT	TAGGGTTTCTATGGCTCT	786	786	0	7	5	4	0.0021	27	9	12	0.00351	1.08858
VVC2943A	18	492294..492676	GSVIVG01013436001	AACTGCATGGGAGGTCTT	CTTATTAGTTCTGTTCTTGTTTCC	383	117	266	6	2	2	0.0025	28	6	6	0.00242	-0.69859
VVC6002B	4	23597915..23598431	GSVIVG01026444001	CATGTTAAGCTCCACCAGAG	agaggagGAAGAGGAGATGA	517	456	61	6	6	5	0.0051	23	10	11	0.00349	-0.59919
