# Supplementary material for: Patterns of sequence polymorphism in the fleshless berry locus in cultivated and wild Vitis vinifera accessions
Source: BMC Plant Biol. 2010 Dec 22;10:284. doi: 10.1186/1471-2229-10-284 (PMC3022909; doi:10.1186/1471-2229-10-284)
Supplement: Additional file 5 — supplemental table S5. Sequence diversity along the flb region in cultivated and wild grapevines. Parameter of diversity obtained for the 69 genome fragments at the top of chromosome 18 in the cultivated and the wild compartment of Vitis vinifera and details of the shared and specific insertions/deletions (INDELs) and segregating SNP sites in wild V. vinifera genotypes and table and wine cultivars of domesticated V. vinifera, numbers of shared and unshared SNPs or INDELs between wild and cultivated genotypes are also indicated. [file 1471-2229-10-284-S5.XLS]

## Sheet: data
Table S5. Sequence diversity along the flb region in cultivated and wild grapevines. Parameter of diversity obtained for the 69 genome fragments at the top of chromosome 18 in the cultivated and the wild compartment of Vitis vinifera and details of the shared and specific insertions/deletions (INDELs) and segregating SNP sites in wild V. vinifera genotypes and table and wine cultivars of domestic…
				Wild Vitis vinifera							Whole set of cultivated Vitis vinifera								Wine cultivars								Table cultivars								Number of INDEL			Number of segregating SNP sites
Fragment code	Sequence length	% exon sequence	% intron/UTR sequence	Number of genotypes	Number of segregating sites	Number of haplotypes	Haplotypic diversity (Hd)	Hd standard error	π	π standard error	Number of genotypes	Number of segregating sites	Number of haplotypes	Haplotypic diversity (Hd)	Hd standard error	π	π standard error	Tajima's D §	Number of genotypes	Number of segregating sites S	Number of haplotypes	Haplotypic diversity (Hd)	Hd standard error	π	π standard error	Tajima's D §	Number of genotypes	Number of segregating sites S	Number of haplotypes	Haplotypic diversity (Hd)	Hd standard error	π	π standard error	Tajima's D §	Wild	Domesticated	Shared Wild/Domesticated	Wild	Domesticated	Wine	Table	Shared Wild/Domesticated	Shared Wine/Table	Shared Wild/Wine	Shared Wild/Table
VV05775A	733	50	50	5	8	4	0.8	0.089	0.00583	0.00065	23	15	12	0.798	0.05	0.00423	0.00061	-0.28921	11	11	8	0.844	0.048	0.00519	0.00061	0.8933	11	6	7	0.693	0.1	0.00146	0.00032	-1.08575	0	0	0	8	15	11	6	8	2	8	1
VV05776A	710	50	50	6	4	3	0.621	0.087	0.00305	0.00033	27	11	8	0.722	0.052	0.00236	0.0003	-0.87599	11	8	6	0.827	0.044	0.00344	0.00032	0.36946	14	7	6	0.529	0.105	0.00105	0.00029	-1.75407	0	0	0	4	11	8	7	4	4	4	1
VV05777A	583	43	57	7	1	2	0.44	0.112	0.00075	0.00019	25	6	6	0.607	0.069	0.00162	0.00027	-0.75545	11	5	5	0.472	0.125	0.0013	0.00045	-1.33059	13	4	5	0.729	0.064	0.00196	0.0003	0.23782	0	0	0	1	6	5	4	1	3	1	1
VV05778A	716	79	21	6	8	2	0.167	0.134	0.00186	0.0015	25	17	10	0.851	0.024	0.00546	0.00063	0.09318	9	8	6	0.732	0.096	0.00294	0.00062	-0.33069	13	16	9	0.806	0.052	0.00652	0.00069	0.39617	0	0	0	8	17	8	16	8	7	1	8
VV05779A	470	37	63	7	3	2	0.143	0.119	0.00091	0.00076	24	10	9	0.809	0.032	0.0043	0.00049	-0.29548	11	8	6	0.762	0.063	0.00349	0.00071	-0.82853	11	9	7	0.853	0.038	0.00543	0.00055	0.10982	0	0	0	3	10	8	9	3	7	3	3
VV05780A	677	70	30	7	7	4	0.736	0.075	0.00302	0.00071	27	15	9	0.824	0.029	0.00535	0.00037	0.30383	11	15	8	0.866	0.043	0.00607	0.00066	-0.00199	14	9	6	0.783	0.043	0.00507	0.0004	1.52693	0	0	0	7	15	15	9	7	9	7	4
VV05781A	632	33	67	6	3	3	0.621	0.118	0.00213	0.0005	18	17	11	0.894	0.028	0.00697	0.00085	0.1462	8	12	7	0.908	0.036	0.00683	0.00129	0.60767	9	14	8	0.843	0.06	0.00743	0.0011	0.34776	0	0	0	3	17	12	14	3	9	3	2
VV05782A	324	57	43	7	4	4	0.495	0.151	0.00305	0.00128	23	5	6	0.78	0.032	0.00641	0.00048	2.0374	11	5	5	0.706	0.068	0.00501	0.00086	0.54558	11	5	6	0.814	0.047	0.00635	0.00064	1.48366	0	0	0	4	5	5	5	2	5	2	2
VV05783A	754	11	89	7	4	4	0.692	0.094	0.00147	0.00036	27	5	5	0.75	0.032	0.0219	0.00017	1.18087	11	5	5	0.818	0.04	0.00236	0.00027	0.88329	13	4	4	0.674	0.058	0.00213	0.00018	1.42199	0	0	0	4	5	5	4	3	4	3	2
VV05785A	731	53	47	6	2	2	0.303	0.147	0.00083	0.0004	27	4	3	0.108	0.057	0.0003	0.00016	-1.85865*	11	2	2	0.091	0.081	0.00025	0.00022	-1.5106	14	2	2	0.071	0.065	0.0002	0.00018	-1.5106	0	0	0	2	4	2	2	2	0	2	0
VV05786A	713	54	46	7	6	4	0.714	0.079	0.0029	0.00073	26	12	7	0.659	0.065	0.00152	0.00033	-1.73968	10	7	5	0.663	0.095	0.00155	0.0005	-1.44612	14	9	6	0.635	0.085	0.00146	0.00047	-1.72718	0	0	0	6	12	7	9	6	4	6	3
VV05788A	154	0	100	6	2	3	0.439	0.158	0.00462	0.00171	21	4	3	0.441	0.073	0.00603	0.00112	-0.00113	10	4	3	0.426	0.122	0.00595	0.00189	-0.54353	10	2	2	0.479	0.072	0.00622	0.00094	1.63934	0	1	0	2	4	4	2	2	2	2	0
VV05790A	603	26	74	7	1	2	0.527	0.064	0.00087	0.00011	21	4	5	0.376	0.091	0.00068	0.00018	-1.3251	7	2	3	0.385	0.149	0.00067	0.00028	-0.95919	11	3	4	0.33	0.124	0.00059	0.00024	-1.49431	0	0	0	1	4	2	3	1	1	0	1
VV05791A	554	38	62	7	0	1	0	0	0	0	26	8	6	0.646	0.039	0.00397	0.00017	0.65361	11	5	4	0.671	0.07	0.00343	0.00049	1.14595	11	4	2	0.506	0.05	0.00366	0.00036	2.37679*	0	0	0	0	8	5	4	0	4	0	0
VV05793A	216	13	87	6	0	2	0.167	0.137	0.00077	0.00062	26	2	4	0.456	0.061	0.00238	0.00043	-1.0115	11	0	1	0	0	0	0	_	13	2	3	0.335	0.106	0.00101	0.00034	-0.72097	0	0	0	0	2	0	2	0	0	0	0
VV05795A	244	84	16	7	0	1	0	0	0	0	24	0	1	0	0	0	0	_	11	0	1	0	0	0	0	_	12	0	1	0	0	0	0	_	0	0	0	0	0	0	0	0	0	0	0
VV05796A	611	40	60	6	2	2	0.53	0.076	0.00174	0.00025	25	8	5	0.475	0.073	0.00225	0.00051	-0.6297	11	7	3	0.558	0.057	0.0024	0.00066	-0.75446	1é	8	5	0.377	0.122	0.00205	0.00079	-1.33092	0	0	0	2	8	7	8	2	7	2	2
VV05798A	111	67	33	7	0	1	0	0	0	0	27	2	3	0.338	0.069	0.0031	0.00066	-0.37664	11	1	2	0.368	0.1	0.00332	0.0009	0.59348	14	2	3	0.315	0.102	0.00293	0.001	-0.76753	0	1	0	0	2	1	2	0	1	0	0
VV05800A	304	82	18	4	0	1	0	0	0	0	21	1	2	0.048	0.045	0.00016	0.00015	-1.11966	10	0	1	0	0	0	0	_	11	1	2	0.091	0.081	0.0003	0.00027	-1.1624	1	0	1	0	1	0	1	0	0	0	0
VV05801A	383	65	35	7	2	2	0.495	0.088	0.00258	0.00046	27	4	5	0.7	0.041	0.00241	0.00026	0.1135	11	2	3	0.671	0.05	0.00215	0.00027	1.13094	14	4	5	0.69	0.068	0.00236	0.00038	-0.32015	0	0	0	2	4	2	4	2	2	2	2
VV05802A	89	0	100	7	1	2	0.527	0.064	0.00593	0.00072	24	1	2	0.383	0.063	0.0043	0.00071	0.9501	11	1	2	0.455	0.078	0.00511	0.00087	1.1422	11	1	2	0.312	0.106	0.0035	0.0012	0.13869	0	0	0	1	1	1	1	1	1	1	1
VV05803A	371	66	34	6	0	1	0	0	0	0	24	2	3	0.23	0.077	0.00064	0.00022	-0.85198	10	2	3	0.416	0.116	0.00118	0.00036	-0.52778	12	1	2	0.083	0.075	0.00022	0.0002	-1.51314	1	1	1	0	2	2	1	0	1	0	0
VV05804A	449	31	69	6	4	3	0.682	0.091	0.00425	0.00068	27	7	7	0.571	0.069	0.0032	0.00045	-0.17218	11	6	5	0.645	0.085	0.00357	0.00057	-0.08321	14	5	5	0.484	0.109	0.00287	0.00075	0.00755	0	2	0	4	7	6	5	4	4	4	3
VV05805A	640	97	3	3	1	2	0.533	0.172	0.00085	0.00028	24	6	6	0.685	0.06	0.00225	0.00027	0.16324	10	6	6	0.816	0.054	0.00285	0.00036	0.24465	12	4	3	0.518	0.097	0.00179	0.0004	0.18836	0	0	0	1	6	6	4	1	4	1	1
VV05806A	377	13	87	6	1	2	0.485	0.106	0.00128	0.00028	26	8	6	0.694	0.042	0.00276	0.00045	-1.11403	10	4	5	0.668	0.097	0.00282	0.00053	-0.15164	14	7	5	0.638	0.061	0.00267	0.00073	-1.31218	0	1	0	1	8	4	7	1	3	1	1
VV05807A	587	68	32	7	4	3	0.714	0.052	0.00309	0.00054	27	7	6	0.776	0.031	0.00334	0.00034	0.71718	11	7	6	0.771	0.062	0.00326	0.00051	-0.01138	14	6	5	0.754	0.045	0.00263	0.0005	0.39947	0	0	0	4	7	7	6	4	6	4	3
VVC2884A	467	100	0	5	0	1	0	0	0	0	26	7	7	0.56	0.078	0.00211	0.00038	-0.95366	11	3	4	0.619	0.097	0.00209	0.00041	0.47478	13	6	6	0.56	0.106	0.00225	0.00053	-0.98475	0	1	0	0	7	3	6	0	2	0	0
VVC2885A	534	4	96	6	15	2	0.409	0.133	0.01149	0.00374	22	20	6	0.722	0.042	0.01585	0.00071	2.73883**	10	18	4	0.7	0.062	0.01667	0.0012	2.83730**	11	20	5	0.766	0.054	0.01453	0.00206	1.5386	0	0	0	15	20	18	20	15	18	15	15
VVC2891A	553	51	49	6	3	4	0.742	0.084	0.00181	0.00033	23	5	6	0.703	0.047	0.00166	0.00019	-0.47659	10	5	6	0.679	0.101	0.00164	0.00036	-1.09442	10	2	3	0.647	0.057	0.0014	0.0002	0.87319	0	0	0	3	5	5	2	3	2	3	2
VVC2892A	388	30	70	7	1	2	0.363	0.13	0.00093	0.00034	26	11	8	0.787	0.039	0.01094	0.00069	2.15291*	11	9	6	0.853	0.036	0.01016	0.00111	2.00222	13	11	6	0.751	0.06	0.01192	0.00096	2.00832	0	0	0	1	11	9	11	1	9	1	1
VVC2897A	536	12	88	5	25	4	0.778	0.091	0.01729	0.0062	22	28	8	0.779	0.045	0.00438	0.0017	-2.14237*	8	26	6	0.742	0.104	0.00695	0.00423	-2.15116	12	7	7	0.812	0.055	0.0027	0.00047	-0.70903	0	1	0	25	28	26	7	25	5	25	4
VVC2901A	296	21	79	7	10	3	0.385	0.149	0.0082	0.00347	26	10	6	0.616	0.039	0.01561	0.00047	3.08814**	11	10	5	0.706	0.068	0.01569	0.00111	2.36419*	13	9	3	0.52	0.066	0.01439	0.00797	2.58874**	0	0	0	10	10	10	9	10	9	10	9
VVC2905A	604	21	79	7	0	1	0	0	0	0	27	3	4	0.174	0.067	0.00052	0.00021	-1.05416	11	0	1	0	0	0	0	_	14	3	3	0.315	0.102	0.00096	0.00033	-0.59646	0	0	0	0	3	0	3	0	0	0	0
VVC2907A	702	100	0	5	1	2	0.533	0.095	0.00076	0.00013	25	5	6	0.63	0.067	0.00113	0.00017	-0.70788	11	3	4	0.645	0.081	0.0011	0.0002	-0.1647	12	5	6	0.598	0.107	0.00109	0.00026	-1.23546	0	3	0	1	5	3	5	1	3	1	1
VVC2910A	100	80	20	6	1	2	0.303	0.147	0.00303	0.00147	26	2	2	0.324	0.072	0.00324	0.00072	-0.47543	11	2	3	0.325	0.117	0.00325	0.00117	-0.92488	13	1	2	0.369	0.091	0.00369	0.00091	0.66896	0	0	0	1	2	2	1	1	1	1	0
VVC2912A	399	52	48	6	4	3	0.712	0.069	0.00467	0.00077	26	7	5	0.577	0.066	0.00545	0.0007	1.05827	10	7	5	0.753	0.061	0.00733	0.00052	1.58844	14	6	3	0.262	0.102	0.00294	0.00116	-0.69156	2	3	2	4	7	7	6	4	6	4	3
VVC2914A	148	0	100	6	1	2	0.167	0.134	0.00113	0.00091	27	5	4	0.551	2	0.00895	0.00174	0.49499	11	5	3	0.623	0.073	0.01123	0.00278	0.63001	14	5	4	0.476	0.105	0.00779	0.00234	-0.28413	0	0	0	1	5	5	5	1	5	1	1
VVC2916A	438	0	100	6	0	1	0	0	0	0	25	9	8	0.746	0.043	0.00501	0.00043	0.25772	10	5	5	0.711	0.085	0.00446	0.00071	1.17952	14	7	6	0.742	0.057	0.00513	0.00053	0.68709	0	0	0	0	9	5	7	0	5	0	0
VVC2918A	178	48	52	6	3	4	0.682	0.682	0.00485	0.00113	25	6	6	0.799	0.027	0.0077	0.00076	0.05754	11	4	4	0.749	0.053	0.00732	0.00115	0.52656	13	6	6	0.778	0.051	0.0075	0.00103	-0.44607	0	0	0	3	6	4	6	2	4	2	2
VVC2920A	562	40	60	5	5	2	0.2	0.154	0.00178	0.00137	25	10	5	0.744	0.03	0.00681	0.00032	2.03894	12	9	4	0.67	0.066	0.005	0.00058	0.54109	12	10	5	0.732	0.066	0.00701	0.00051	1.575	0	2	0	5	10	9	10	5	9	5	5
VVC2921A	565	100	0	4	1	2	0.25	0.18	0.00044	0.00032	25	1	2	0.481	0.036	0.00085	0.00006	1.54998	11	1	2	0.524	0.033	0.00093	0.00006	1.58117	12	1	2	0.344	0.099	0.00061	0.00017	0.48028	0	1	0	1	1	1	1	1	1	1	1
VVC2927A	610	0	100	4	0	1	0	0	0	0	21	16	5	0.786	0.032	0.00804	0.00127	1.01639	9	16	5	0.83	0.041	0.01034	0.00182	1.3587	11	16	5	0.628	0.101	0.00573	0.00185	-0.74123	0	0	0	0	16	16	16	0	16	0	0
VVC2929A	655	92	8	6	6	2	0.303	0.147	0.00278	0.00135	25	11	8	0.767	0.035	0.00537	0.00043	1.25599	11	9	5	0.762	0.058	0.00465	0.0008	0.78568	12	11	7	0.775	0.063	0.00538	0.00072	0.66235	1	1	1	6	11	9	11	6	9	6	6
VVC2933A	225	29	71	6	2	2	0.485	0.106	0.00431	0.00094	26	6	7	0.763	0.039	0.00585	0.00063	-0.021	11	5	6	0.788	0.052	0.00621	0.00094	0.05777	13	6	6	0.735	0.068	0.00507	0.00092	-0.81098	0	2	0	2	6	5	6	2	5	2	2
VVC2935A	562	24	76	6	5	3	0.621	0.087	0.00216	0.00096	22	10	5	0.7	0.029	0.00546	0.00072	0.98324	11	10	4	0.68	0.073	0.00407	0.00122	-0.56335	9	9	4	0.735	0.06	0.00663	0.00076	1.50171	1	1	1	5	10	10	9	5	9	5	4
VVC2940A	697	26	74	6	7	2	0.167	0.167	0.00167	0.00135	21	21	8	0.801	0.037	0.00814	0.00082	0.53537	7	17	5	0.725	0.104	0.00709	0.00188	-0.30915	13	19	7	0.794	0.045	0.00796	0.00095	0.40949	0	1	0	7	21	17	19	7	15	5	7
VVC2942A	383	65	35	7	0	1	0	0	0	0	26	4	3	0.182	0.07	0.00088	0.00041	-1.39291	11	4	3	0.255	0.116	0.00159	0.0008	-1.24611	13	1	2	0.148	0.089	0.00039	0.00023	-0.71385	0	0	0	0	4	4	1	0	1	0	0
VVC2943A	388	30	70	6	2	2	0.485	0.106	0.0025	0.00055	27	5	5	0.683	0.039	0.00235	0.00028	-0.39973	11	3	4	0.706	0.057	0.00233	0.00034	0.25709	14	4	4	0.64	0.068	0.00224	0.00046	-0.40096	0	0	0	2	5	3	4	2	2	2	1
VVC2944A	676	47	53	5	2	2	0.53	0.076	0.00157	0.00023	27	6	7	0.624	0.068	0.00112	0.00016	-1.06738	11	4	5	0.662	0.088	0.00119	0.00023	-0.74755	14	6	7	0.582	0.105	0.00102	0.00023	-1.60823	0	0	0	2	6	4	6	2	4	2	2
VVC2946A	540	27	73	6	3	2	0.53	0.076	0.00295	0.00042	26	18	7	0.474	0.078	0.00432	0.00112	-1.2942	10	16	4	0.363	0.131	0.00346	0.00173	-2.17693**	14	15	6	0.487	0.111	0.0047	0.0016	-1.16553	0	0	0	3	18	16	15	3	13	3	3
VVC2947A	669	0	100	5	1	2	0.467	0.132	0.0007	0.0002	27	8	7	0.792	0.027	0.00226	0.00026	-0.37496	11	6	5	0.706	0.08	0.00192	0.0004	-0.68636	14	8	7	0.831	0.035	0.00244	0.00038	-0.63213	0	0	0	1	8	6	8	1	6	1	1
VVC2950A	376	25	75	7	0	1	0	0	0	0	26	5	4	0.624	0.043	0.00217	0.00033	-0.6327	11	2	3	0.593	0.085	0.00181	0.00034	0.54101	14	5	4	0.664	0.049	0.00256	0.00054	-0.69592	0	0	0	0	5	2	5	0	2	0	0
VVC2951A	638	39	61	5	0	1	0	0	0	0	26	5	6	0.453	0.081	0.00114	0.00024	-0.82274	10	4	4	0.489	0.117	0.00137	0.00037	-0.65164	14	4	5	0.484	0.109	0.00112	0.00031	-0.79152	0	0	0	0	5	4	4	0	3	0	0
VVC2953A	412	15	85	5	1	2	0.2	0.154	0.00049	0.00037	26	4	6	0.662	0.045	0.00202	0.00023	-0.13562	11	3	4	0.697	0.058	0.00212	0.0003	0.02395	13	3	5	0.628	0.087	0.00193	0.00037	0.02395	0	2	0	1	4	3	3	1	2	0	1
VVC2954A	630	84	16	4	6	4	0.75	0.139	0.00317	0.00087	26	15	10	0.887	0.016	0.00546	0.00048	0.11035	10	13	7	0.874	0.034	0.00489	0.00077	-0.57946	14	14	7	0.857	0.03	0.00587	0.00067	0.09734	1	1	1	6	15	13	14	5	12	3	4
VVC2955A	650	11	89	4	1	2	0.536	0.123	0.00082	0.00019	18	22	10	0.857	0.029	0.01118	0.0011	1.25921	10	21	6	0.848	0.074	0.00988	0.00234	-0.3357	12	22	9	0.877	0.036	0.01183	0.00127	1.13124	1	1	1	1	22	21	22	1	21	1	1
VVC2956A	197	6	94	6	0	1	0	0	0	0	27	3	4	0.603	0.048	0.0053	0.00073	1.18743	11	3	3	0.593	0.085	0.00574	0.00122	0.9646	14	3	4	0.659	0.052	0.00545	0.00092	0.94396	0	0	0	0	3	3	3	0	3	0	0
VVC2962A	701	62	38	5	3	2	0.467	0.132	0.002	0.00056	24	8	6	0.558	0.076	0.00171	0.00037	-0.92156	10	4	3	0.426	0.122	0.00142	0.00049	-0.34083	13	7	5	0.566	0.086	0.00144	0.00051	-1.37182	0	1	0	3	8	4	7	3	3	3	2
VVC2963A	603	74	26	7	0	1	0	0	0	0	25	8	4	0.468	0.06	0.00152	0.00054	-1.32938	10	1	2	0.395	0.101	0.00065	0.00017	0.72261	13	8	4	0.566	0.068	0.00232	0.00092	-1.04449	0	0	0	0	8	1	8	0	1	0	0
VVC2965A	499	0	100	6	0	1	0	0	0	0	24	8	7	0.812	0.024	0.0048	0.00031	0.90164	10	6	5	0.789	0.049	0.00469	0.00043	1.2265	13	8	7	0.828	0.042	0.00497	0.00055	0.5752	0	4	0	0	8	6	8	0	6	0	0
VVC2966A	557	0	100	6	0	1	0	0	0	0	25	5	5	0.767	0.027	0.00253	0.00023	0.63192	12	5	5	0.797	0.039	0.0026	0.00035	0.17034	12	5	5	0.757	0.058	0.00272	0.00035	0.37995	0	0	0	0	5	5	5	0	5	0	0
VVC2970A	699	48	52	6	5	4	0.773	0.069	0.00321	0.00055	27	13	8	0.65	0.061	0.00317	0.00074	-0.66434	11	12	6	0.667	0.092	0.00269	0.00096	-1.49944	14	11	6	0.579	0.104	0.00372	0.00115	-0.26146	1	1	1	5	13	12	11	5	10	5	3
VVC2972A	358	0	100	5	3	3	0.689	0.104	0.0041	0.00063	24	5	6	0.637	0.044	0.0023	0.00031	-0.65753	11	4	5	0.688	0.078	0.00258	0.00046	-0.44841	12	2	3	0.507	0.093	0.00154	0.00033	0.06219	0	0	0	3	5	4	2	3	2	3	2
VVC2973A	610	0	100	7	2	3	0.538	0.115	0.00095	0.00025	24	3	4	0.645	0.034	0.0017	0.00007	1.10647	9	3	4	0.634	0.093	0.00174	0.00026	0.59324	13	2	3	0.615	0.063	0.00157	0.00015	1.78129	0	0	0	2	3	3	2	1	2	1	1
VVC2974A	674	17	83	6	2	2	0.485	0.106	0.00144	0.00031	26	9	8	0.722	0.042	0.00229	0.00017	-0.62078	10	5	5	0.753	0.074	0.00255	0.00026	0.66532	14	7	6	0.677	0.057	0.00213	0.00025	-0.60517	0	0	0	2	9	5	7	2	3	2	2
VVC2975A	199	0	100	5	0	1	0	0	0	0	25	3	4	0.5	0.071	0.00322	0.00056	-0.9182	11	3	4	0.455	0.115	0.00387	0.00104	-0.1647	12	2	3	0.518	0.073	0.00275	0.00048	0.04732	0	0	0	0	3	3	2	0	2	0	0
VVC2981A	702	0	100	6	1	1	0.485	0.106	0.00069	0.00015	26	13	5	0.425	0.08	0.0014	0.0005	-1.96104*	11	4	4	0.515	0.111	0.00126	0.00032	-0.53704	14	13	5	0.384	0.113	0.00161	0.00086	-2.22066**	0	0	0	1	13	4	13	1	4	1	1
VVC2982A	745	10	90	6	2	2	0.409	0.133	0.0011	0.00036	25	6	5	0.464	0.08	0.00099	0.00022	-1.13712	11	4	4	0.468	0.122	0.00093	0.0003	-1.03561	12	5	4	0.373	0.12	0.00087	0.00032	-1.50208	0	0	0	2	6	4	5	2	3	2	2
VVC2985A	494	33	67	7	1	2	0.44	0.112	0.00089	0.00023	27	4	5	0.511	0.067	0.00127	0.00021	-0.64153	11	3	4	0.636	0.08	0.0016	0.0003	-0.09667	14	3	4	0.373	0.107	0.001	0.00032	-0.8683	1	1	1	1	4	3	3	1	2	1	1
Total/Averages	34355	38.4	61.6	5.9	2.8	2.2	0.37	0.093	0.0020	0.0006	24.8	8	5.8	0.603	0.078029	0.00408032	0.00044899		10.5	6.2	4.3	0.603362	0.0745652	0.00357511	0.000684608		12.5	6.6	4.7	0.56929	0.0754348	0.00347849	0.000654046		10	33	10	193	554	430	453	187	335	174	131
§ * for 0.01<p<0.05 And ** for 0.001<p<0.01
